# Supplementary material for: A Narrative Review of Antibiotic Prescribing Practices in Primary Care Settings in South Africa and Potential Ways Forward to Reduce Antimicrobial Resistance
Source: Antibiotics (Basel). 2023 Oct 14;12(10):1540. doi: 10.3390/antibiotics12101540 (PMC10604704; doi:10.3390/antibiotics12101540)
Supplement: Supplementary file 1 [file antibiotics-12-01540-s001.zip]

Archive with 1 entries (1 files):
- antibiotics-2616128-supplementary.pdf
